# Supplementary material for: Awareness and Knowledge of Endocrine-Disrupting Chemicals Among Pregnant Women and New Mothers: A Cross-Sectional Survey Study
Source: Toxics. 2024 Dec 8;12(12):890. doi: 10.3390/toxics12120890 (PMC11728504; doi:10.3390/toxics12120890)
Supplement: Supplementary file 1 [file toxics-12-00890-s001.zip]

Archive with 1 entries (1 files):
- toxics-3295724-supplementary.pdf
